# Supplementary material for: The Genetic Legacy of Zoroastrianism in Iran and India: Insights into Population Structure, Gene Flow, and Selection
Source: Am J Hum Genet. 2017 Aug 24;101(3):353–68. doi: 10.1016/j.ajhg.2017.07.013 (PMC5590844; doi:10.1016/j.ajhg.2017.07.013)
Supplement: Table S3. FST, TVD, and FXY between the Iranian, Indian, Pakistani, and Armenian Clusters [file mmc3.xls]

## Sheet: STable3
Fst	Iranian_A	Iranian_B	Iranian_C	IranianJew	IranianZoroastrian	Indian_B	Indian_C	Indian_A	Kharia	Mala_Vishwabrahmin	Onge	CochinJew_A	CochinJew_B	IndianZoroastrian	Indian_Pakistani	Pakistani	Pathan	Kalash	Hazara	Burusho	Makrani	Balochi	Brahui	Armenian_Assyrian_Turkish
Iranian_A	0	0.00342171	0.0110209	0.00853215	0.0154316	0.0130227	0.0256528	0.0190983	0.0604817	0.0328907	0.145866	0.00279024	0.0259691	0.0108932	0.00938818	0.00653563	0.00651221	0.0324494	0.0281442	0.0140805	0.00653655	0.00721323	0.00876499	0.00238328
Iranian_B	0.00342171	0	0.00760203	0.0140056	0.019724	0.0116885	0.0224443	0.0160257	0.0571515	0.0286687	0.162972	0.00267727	0.0242263	0.0116621	0.00656685	0.00356475	0.00585873	0.0355257	0.0274841	0.0136769	0.00306011	0.00285889	0.00637382	0.00809536
Iranian_C	0.0110209	0.00760203	0	0.0234271	0.0297605	0.0178802	0.0282069	0.0233186	0.0640942	0.0335605	0.191515	0.00852904	0.0298273	0.0204043	0.0114907	0.00798208	0.0116827	0.0489042	0.0330775	0.0207616	0.00503155	0.00272544	0.013173	0.0166685
IranianJew	0.00853215	0.0140056	0.0234271	0	0.025729	0.0269218	0.0405619	0.0338378	0.0781384	0.0483007	0.183979	0.0143703	0.0415826	0.021435	0.0213735	0.0175438	0.0193963	0.0499538	0.0417927	0.0281182	0.0167344	0.0178997	0.0213777	0.00902055
IranianZoroastrian	0.0154316	0.019724	0.0297605	0.025729	0	0.0293276	0.042392	0.0357716	0.0790312	0.0498549	0.16844	0.0215869	0.0450133	0.0271647	0.0256507	0.0228282	0.0225872	0.048757	0.0456767	0.0306049	0.0229349	0.0238293	0.024954	0.0180047
Indian_B	0.0130227	0.0116885	0.0178802	0.0269218	0.0293276	0	0.00438385	0.00204933	0.0317282	0.00805241	0.129589	0.00695276	0.0149616	0.0143126	0.0020665	0.0100237	0.00340536	0.0305173	0.019632	0.00718475	0.0102738	0.00641421	0.0109771	0.0211386
Indian_C	0.0256528	0.0224443	0.0282069	0.0405619	0.042392	0.00438385	0	0.00237577	0.0225934	0.00268613	0.12389	0.0156162	0.0172978	0.0229495	0.00764173	0.0200141	0.0111407	0.0402492	0.0233561	0.0127332	0.0200891	0.0147277	0.0205456	0.0348614
Indian_A	0.0190983	0.0160257	0.0233186	0.0338378	0.0357716	0.00204933	0.00237577	0	0.0276354	0.00465884	0.130867	0.0115423	0.0148476	0.0184931	0.00396793	0.0142123	0.00683651	0.0358563	0.0218964	0.00968123	0.0140591	0.0094205	0.0149141	0.0278542
Kharia	0.0604817	0.0571515	0.0640942	0.0781384	0.0790312	0.0317282	0.0225934	0.0276354	0	0.0190076	0.125744	0.0498713	0.0446739	0.0554462	0.0371635	0.0536283	0.0424783	0.0736093	0.0355569	0.0392848	0.0533325	0.0474054	0.0539564	0.0711378
Mala_Vishwabrahmin	0.0328907	0.0286687	0.0335605	0.0483007	0.0498549	0.00805241	0.00268613	0.00465884	0.0190076	0	0.121239	0.0198103	0.0180562	0.0282626	0.0119644	0.0260117	0.0166568	0.0460597	0.0261107	0.0174229	0.0258914	0.0201837	0.0258558	0.0427068
Onge	0.145866	0.162972	0.191515	0.183979	0.16844	0.129589	0.12389	0.130867	0.125744	0.121239	0	0.180463	0.168627	0.153965	0.13447	0.14915	0.139432	0.170373	0.131648	0.135137	0.149796	0.147777	0.149114	0.157651
CochinJew_A	0.00279024	0.00267727	0.00852904	0.0143703	0.0215869	0.00695276	0.0156162	0.0115423	0.0498713	0.0198103	0.180463	0	0.0102384	0.00994966	0.00240701	0.00246577	0.0025078	0.0415178	0.0209388	0.0106363	0.0022882	0	0.00741121	0.00713714
CochinJew_B	0.0259691	0.0242263	0.0298273	0.0415826	0.0450133	0.0149616	0.0172978	0.0148476	0.0446739	0.0180562	0.168627	0.0102384	0	0.0268344	0.0133991	0.0199519	0.0169256	0.051663	0.0319235	0.0210888	0.0192958	0.0142677	0.0233562	0.0338455
IndianZoroastrian	0.0108932	0.0116621	0.0204043	0.021435	0.0271647	0.0143126	0.0229495	0.0184931	0.0554462	0.0282626	0.153965	0.00994966	0.0268344	0	0.0122662	0.012902	0.0111821	0.0396214	0.0308249	0.0175479	0.012478	0.011796	0.0151647	0.0155406
Indian_Pakistani	0.00938818	0.00656685	0.0114907	0.0213735	0.0256507	0.0020665	0.00764173	0.00396793	0.0371635	0.0119644	0.13447	0.00240701	0.0133991	0.0122662	0	0.00594625	0.00194229	0.0295424	0.0201976	0.0071317	0.00649757	0.00338269	0.00717683	0.016713
Pakistani	0.00653563	0.00356475	0.00798208	0.0175438	0.0228282	0.0100237	0.0200141	0.0142123	0.0536283	0.0260117	0.14915	0.00246577	0.0199519	0.012902	0.00594625	0	0.0055096	0.0336343	0.0271509	0.0129263	0.00195981	0.00200452	0.00326399	0.0122914
Pathan	0.00651221	0.00585873	0.0116827	0.0193963	0.0225872	0.00340536	0.0111407	0.00683651	0.0424783	0.0166568	0.139432	0.0025078	0.0169256	0.0111821	0.00194229	0.0055096	0	0.0287899	0.0198192	0.00678574	0.00635738	0.00324337	0.00718922	0.0130191
Kalash	0.0324494	0.0355257	0.0489042	0.0499538	0.048757	0.0305173	0.0402492	0.0358563	0.0736093	0.0460597	0.170373	0.0415178	0.051663	0.0396214	0.0295424	0.0336343	0.0287899	0	0.0479491	0.0331679	0.033607	0.0320689	0.0347178	0.0395259
Hazara	0.0281442	0.0274841	0.0330775	0.0417927	0.0456767	0.019632	0.0233561	0.0218964	0.0355569	0.0261107	0.131648	0.0209388	0.0319235	0.0308249	0.0201976	0.0271509	0.0198192	0.0479491	0	0.0185098	0.0277408	0.0230226	0.0286645	0.0360761
Burusho	0.0140805	0.0136769	0.0207616	0.0281182	0.0306049	0.00718475	0.0127332	0.00968123	0.0392848	0.0174229	0.135137	0.0106363	0.0210888	0.0175479	0.0071317	0.0129263	0.00678574	0.0331679	0.0185098	0	0.0134558	0.00997954	0.0143094	0.0216383
Makrani	0.00653655	0.00306011	0.00503155	0.0167344	0.0229349	0.0102738	0.0200891	0.0140591	0.0533325	0.0258914	0.149796	0.0022882	0.0192958	0.012478	0.00649757	0.00195981	0.00635738	0.033607	0.0277408	0.0134558	0	0.0028032	0.00451557	0.0120717
Balochi	0.00721323	0.00285889	0.00272544	0.0178997	0.0238293	0.00641421	0.0147277	0.0094205	0.0474054	0.0201837	0.147777	0	0.0142677	0.011796	0.00338269	0.00200452	0.00324337	0.0320689	0.0230226	0.00997954	0.0028032	0	0.00380956	0.0133975
Brahui	0.00876499	0.00637382	0.013173	0.0213777	0.024954	0.0109771	0.0205456	0.0149141	0.0539564	0.0258558	0.149114	0.00741121	0.0233562	0.0151647	0.00717683	0.00326399	0.00718922	0.0347178	0.0286645	0.0143094	0.00451557	0.00380956	0	0.0148489
Armenian_Assyrian_Turkish	0.00238328	0.00809536	0.0166685	0.00902055	0.0180047	0.0211386	0.0348614	0.0278542	0.0711378	0.0427068	0.157651	0.00713714	0.0338455	0.0155406	0.016713	0.0122914	0.0130191	0.0395259	0.0360761	0.0216383	0.0120717	0.0133975	0.0148489	0
TVD haplotypes	Iranian_A	Iranian_B	Iranian_C	IranianJew	IranianZoroastrian	Indian_B	Indian_C	Indian_A	Kharia	Mala_Vishwabrahmin	Onge	CochinJew_A	CochinJew_B	IndianZoroastrian	Indian_Pakistani	Pakistani	Pathan	Kalash	Hazara	Burusho	Makrani	Balochi	Brahui	Armenian_Assyrian_Turkish
Iranian_A	0	0.122583	0.164289	0.125955	0.543814	0.177648	0.247501	0.208687	0.430673	0.266166	0.82436	0.111019	0.22838	0.228995	0.170466	0.247936	0.138572	0.629017	0.330521	0.274831	0.248937	0.203455	0.302543	0.0794654
Iranian_B	0.122583	0	0.0962096	0.18967	0.548804	0.175674	0.241338	0.197125	0.430596	0.256905	0.824346	0.136453	0.219017	0.22136	0.139931	0.156905	0.13954	0.629129	0.343868	0.275345	0.148641	0.122878	0.216267	0.171943
Iranian_C	0.164289	0.0962096	0	0.21883	0.550774	0.20367	0.259129	0.217152	0.439435	0.274176	0.824299	0.166836	0.236175	0.229992	0.169785	0.198721	0.175878	0.630803	0.350656	0.289644	0.17875	0.172352	0.255205	0.205316
IranianJew	0.125955	0.18967	0.21883	0	0.548636	0.257898	0.323735	0.286039	0.483209	0.342852	0.825653	0.158897	0.300811	0.276105	0.248357	0.294851	0.221576	0.631218	0.379575	0.338319	0.293204	0.273782	0.339402	0.116943
IranianZoroastrian	0.543814	0.548804	0.550774	0.548636	0	0.551625	0.553692	0.55224	0.598057	0.553969	0.840398	0.552208	0.55416	0.552585	0.550644	0.552758	0.549709	0.653795	0.559363	0.554371	0.552823	0.551901	0.553812	0.548942
Indian_B	0.177648	0.175674	0.20367	0.257898	0.551625	0	0.102511	0.0579338	0.340228	0.12175	0.822903	0.157091	0.122662	0.220832	0.0624291	0.226599	0.070835	0.6251	0.282908	0.20674	0.239374	0.159187	0.280099	0.235378
Indian_C	0.247501	0.241338	0.259129	0.323735	0.553692	0.102511	0	0.0680532	0.314673	0.0719522	0.821787	0.220673	0.134747	0.257191	0.127852	0.251591	0.148594	0.626585	0.274154	0.208543	0.265792	0.201748	0.284611	0.306091
Indian_A	0.208687	0.197125	0.217152	0.286039	0.55224	0.0579338	0.0680532	0	0.325757	0.0873382	0.822368	0.182655	0.115232	0.2282	0.0800791	0.221705	0.0997559	0.625157	0.276581	0.203243	0.2374	0.160673	0.275148	0.267535
Kharia	0.430673	0.430596	0.439435	0.483209	0.598057	0.340228	0.314673	0.325757	0	0.291317	0.820116	0.394611	0.344302	0.427395	0.358585	0.442682	0.367666	0.633416	0.343252	0.379404	0.449909	0.405686	0.457097	0.469471
Mala_Vishwabrahmin	0.266166	0.256905	0.274176	0.342852	0.553969	0.12175	0.0719522	0.0873382	0.291317	0	0.821026	0.237303	0.149468	0.27824	0.14841	0.267286	0.168247	0.626938	0.263762	0.224547	0.279818	0.219294	0.293267	0.325629
Onge	0.82436	0.824346	0.824299	0.825653	0.840398	0.822903	0.821787	0.822368	0.820116	0.821026	0	0.823903	0.822669	0.824094	0.823371	0.824673	0.823529	0.837852	0.823928	0.823841	0.824792	0.824021	0.825015	0.82521
CochinJew_A	0.111019	0.136453	0.166836	0.158897	0.552208	0.157091	0.220673	0.182655	0.394611	0.237303	0.823903	0	0.169734	0.211815	0.150301	0.240324	0.13009	0.630132	0.320946	0.248245	0.243191	0.189412	0.298223	0.153215
CochinJew_B	0.22838	0.219017	0.236175	0.300811	0.55416	0.122662	0.134747	0.115232	0.344302	0.149468	0.822669	0.169734	0	0.237294	0.132876	0.238298	0.147921	0.628417	0.303486	0.224778	0.247801	0.189194	0.283044	0.2837
IndianZoroastrian	0.228995	0.22136	0.229992	0.276105	0.552585	0.220832	0.257191	0.2282	0.427395	0.27824	0.824094	0.211815	0.237294	0	0.212236	0.251994	0.209519	0.630648	0.351568	0.27767	0.25908	0.219998	0.302503	0.261963
Indian_Pakistani	0.170466	0.139931	0.169785	0.248357	0.550644	0.0624291	0.127852	0.0800791	0.358585	0.14841	0.823371	0.150301	0.132876	0.212236	0	0.19474	0.0626855	0.625679	0.298144	0.214278	0.209201	0.124819	0.25415	0.228702
Pakistani	0.247936	0.156905	0.198721	0.294851	0.552758	0.226599	0.251591	0.221705	0.442682	0.267286	0.824673	0.240324	0.238298	0.251994	0.19474	0	0.218028	0.630104	0.364478	0.292	0.07228	0.0815998	0.0996132	0.283076
Pathan	0.138572	0.13954	0.175878	0.221576	0.549709	0.070835	0.148594	0.0997559	0.367666	0.168247	0.823529	0.13009	0.147921	0.209519	0.0626855	0.218028	0	0.624412	0.292516	0.212956	0.229746	0.148776	0.274821	0.196442
Kalash	0.629017	0.629129	0.630803	0.631218	0.653795	0.6251	0.626585	0.625157	0.633416	0.626938	0.837852	0.630132	0.628417	0.630648	0.625679	0.630104	0.624412	0	0.632561	0.625683	0.630528	0.628548	0.631139	0.630979
Hazara	0.330521	0.343868	0.350656	0.379575	0.559363	0.282908	0.274154	0.276581	0.343252	0.263762	0.823928	0.320946	0.303486	0.351568	0.298144	0.364478	0.292516	0.632561	0	0.296444	0.368445	0.3364	0.377144	0.361941
Burusho	0.274831	0.275345	0.289644	0.338319	0.554371	0.20674	0.208543	0.203243	0.379404	0.224547	0.823841	0.248245	0.224778	0.27767	0.214278	0.292	0.212956	0.625683	0.296444	0	0.302115	0.254144	0.315698	0.321428
Makrani	0.248937	0.148641	0.17875	0.293204	0.552823	0.239374	0.265792	0.2374	0.449909	0.279818	0.824792	0.243191	0.247801	0.25908	0.209201	0.07228	0.229746	0.630528	0.368445	0.302115	0	0.106707	0.129576	0.283515
Balochi	0.203455	0.122878	0.172352	0.273782	0.551901	0.159187	0.201748	0.160673	0.405686	0.219294	0.824021	0.189412	0.189194	0.219998	0.124819	0.0815998	0.148776	0.628548	0.3364	0.254144	0.106707	0	0.142671	0.256771
Brahui	0.302543	0.216267	0.255205	0.339402	0.553812	0.280099	0.284611	0.275148	0.457097	0.293267	0.825015	0.298223	0.283044	0.302503	0.25415	0.0996132	0.274821	0.631139	0.377144	0.315698	0.129576	0.142671	0	0.331138
Armenian_Assyrian_Turkish	0.0794654	0.171943	0.205316	0.116943	0.548942	0.235378	0.306091	0.267535	0.469471	0.325629	0.82521	0.153215	0.2837	0.261963	0.228702	0.283076	0.196442	0.630979	0.361941	0.321428	0.283515	0.256771	0.331138	0
FXY (non-Iranian/Parsi donors painting)	WC1	Iranian_A	Iranian_B	Iranian_C	IranianJew	IranianZoroastrian
WC1	0	0.00758053	0.00814091	0.0107486	0.0107834	0.00756535
Iranian_A	0.00758053	0	0.00923899	0.0119467	0.00696043	0.00427017
Iranian_B	0.00814091	0.00923899	0	0.00833325	0.0127137	0.00949738
Iranian_C	0.0107486	0.0119467	0.00833325	0	0.0148361	0.012303
IranianJew	0.0107834	0.00696043	0.0127137	0.0148361	0	0.00687511
IranianZoroastrian	0.00756535	0.00427017	0.00949738	0.012303	0.00687511	0
FXY (non-Indian donors painting)	Indian_B	Indian_C	Indian_A	Kharia	Mala_Vishwabrahmin	Onge	CochinJew_A	CochinJew_B	IndianZoroastrian
Indian_B	0	0.00465185	0.00357636	0.0141379	0.00625127	0.0160661	0.00814824	0.00383666	0.00668562
Indian_C	0.00465185	0	0.00326982	0.0110812	0.00325507	0.0132353	0.0105926	0.00390627	0.00950429
Indian_A	0.00357636	0.00326982	0	0.0127845	0.00448615	0.0148773	0.00943935	0.00330733	0.00813211
Kharia	0.0141379	0.0110812	0.0127845	0	0.00937535	0.00495294	0.0181123	0.0132077	0.0180336
Mala_Vishwabrahmin	0.00625127	0.00325507	0.00448615	0.00937535	0	0.0115469	0.0121988	0.00514273	0.0112318
Onge	0.0160661	0.0132353	0.0148773	0.00495294	0.0115469	0	0.0188699	0.0151241	0.0193777
CochinJew_A	0.00814824	0.0105926	0.00943935	0.0181123	0.0121988	0.0188699	0	0.00799297	0.00568906
CochinJew_B	0.00383666	0.00390627	0.00330733	0.0132077	0.00514273	0.0151241	0.00799297	0	0.00697232
IndianZoroastrian	0.00668562	0.00950429	0.00813211	0.0180336	0.0112318	0.0193777	0.00568906	0.00697232	0
